# Supplementary material for: Host phospholipid peroxidation fuels ExoU-dependent cell necrosis and supports Pseudomonas aeruginosa-driven pathology
Source: PLoS Pathog. 2021 Sep 13;17(9):e1009927. doi: 10.1371/journal.ppat.1009927 (PMC8460005; doi:10.1371/journal.ppat.1009927)
Supplement: S2 Data — (XLSX) [file ppat.1009927.s002.xlsx]

## Sheet: Figure 1A
Mouse Survival experiments					Comparison of Survival Curves
Hours	WT exoU	WT exoU s142A
18	1				Log-rank (Mantel-Cox) test
18	1				Chi square	11.36
18	1				df	1
20	1				P value	0.0008
20	1				P value summary	***
24	1	1			Are the survival curves sig different?	Yes
24	1	1
24	1	0			Gehan-Breslow-Wilcoxon test
40		0			Chi square	10.79
40		0			df	1
40		0			P value	0.001
40		0			P value summary	**
40		0			Are the survival curves sig different?	Yes
					Median survival
					WT exoU	20
					WT exoU s142A	Undefined
					Hazard Ratio (Mantel-Haenszel)	A/B	B/A
					Ratio (and its reciprocal)	13.48	0.07419
					95% CI of ratio	2,970 to 61,17	0,01635 to 0,3367
					Hazard Ratio (logrank)	A/B	B/A
					Ratio (and its reciprocal)	7.011	0.1426
					95% CI of ratio	1,932 to 25,44	0,03932 to 0,5175

## Sheet: Figure 1B
BAL CFUs			Lung CFUs			Blood CFUs			Spleen CFUs
WT + U+	WT + U-		WT + U+	WT + U-		WT + U+	WT + U-		WT + U+	WT + U-
2500	5		820000	25000		3500	10		8600	1
1900	50		1350000	120000		6300	1		5000	1
3600	1		350000	36000		200	100		900	30
5000	1		612000	89000		2500	40		600	150
11400	1		580000	13000		1000	1		8000	1
2400	10		1100000	44000		500	1		1100	10
3000	3		730000	23000		400	1		9400	50
500	1		360000	65000		3100	1		3800	100
Table Analyzed	BAL CFUs 18h		Table Analyzed	Lung CFUs 18h		Table Analyzed	Blood CFUs 18h		Table Analyzed	Spleen CFUs 18h
Column A	WT + U+		Column A	WT + U+		Column A	WT + U+		Column A	WT + U+
vs.	vs,		vs.	vs,		vs.	vs,		vs.	vs,
Column B	WT + U-		Column B	WT + U-		Column B	WT + U-		Column B	WT + U-
Mann Whitney test			Mann Whitney test			Mann Whitney test			Mann Whitney test
P value	0.0002		P value	0.0002		P value	0.0002		P value	0.0002
Exact or approximate P value?	Exact		Exact or approximate P value?	Exact		Exact or approximate P value?	Exact		Exact or approximate P value?	Exact
P value summary	***		P value summary	***		P value summary	***		P value summary	***
Significantly different (P < 0.05)?	Yes		Significantly different (P < 0.05)?	Yes		Significantly different (P < 0.05)?	Yes		Significantly different (P < 0.05)?	Yes
One- or two-tailed P value?	Two-tailed		One- or two-tailed P value?	Two-tailed		One- or two-tailed P value?	Two-tailed		One- or two-tailed P value?	Two-tailed
Sum of ranks in column A,B	100 , 36		Sum of ranks in column A,B	100 , 36		Sum of ranks in column A,B	100 , 36		Sum of ranks in column A,B	100 , 36
Mann-Whitney U	0		Mann-Whitney U	0		Mann-Whitney U	0		Mann-Whitney U	0
Difference between medians			Difference between medians			Difference between medians			Difference between medians
Median of column A	2750, n=8		Median of column A	671000, n=8		Median of column A	1750, n=8		Median of column A	4400, n=8
Median of column B	2,000, n=8		Median of column B	40000, n=8		Median of column B	1,000, n=8		Median of column B	20,00, n=8
Difference: Actual	2748		Difference: Actual	631000		Difference: Actual	1749		Difference: Actual	4380
Difference: Hodges-Lehmann	2725		Difference: Hodges-Lehmann	604500		Difference: Hodges-Lehmann	1700		Difference: Hodges-Lehmann	4325

## Sheet: Figure S1
Survival of mice							CFUs BAL
Hours	WT	NLRC4	GD	C1C11			WT + U+	N4 + U+	GD U+	C1C11 U+
16	1			1			5600	11000	13000	17000
16	1	1	1	1			12000	12600	8800	14500
18		1	1	1			19300	17000	2400	1100
20	1	1					16000	22000	1000	3000
25	1	1	1	1			3000	2000	4200	8600
25		1					4100	6400	5000	4100
25	1		1	1
30	1	1	1	1			CFUs Lung
30	1	1					WT + U+	N4 + U+	GD U+	C1C11 U+
32		1	1	1			34000	99000	41000	40000
35			1				59200	120000	50000	42000
40	1		0	1			93000	40000	22000	83000
							76000	39000	18000	72000
							65800	52000	39000	93000
Comparison of Survival Curves							78000	37000	62000	33000
Log-rank (Mantel-Cox) Test
Chi square	1.011
df	3
P value	0.7985
P value summary	ns
Are the survival curves sig different?	No
Logrank test for trend
Chi square	0.1586
df	1
P value	0.6904
P value summary	ns
Sig. trend?	No

## Sheet: Figure 2A
	NLRC4KO				NLRC4KO+ZVAD				NLRC4KO+ Nec1s				NLRC4KO+ olaparib				NLRC4KO + ferrostain
pp34 exoU+	31.1953	45.1895	35.9851		34.2857	37.5	30.6517		46.819	33.3455	42.3294		31.4711	36.0245	30.3956		3.49024	3.09328	1.87422
pp34 exoU-	1.70262	0.20408	2.87774		0.07143	1.78571	1.9927		3.3053	1.75503	2.3222		1.57846	1.02136	2.18407		3.39841	2.81996	2.96416

## Sheet: Figure 2B
	WT				Casp1/11				WT+Fe1				C1C11+Fe1
LPS Tf	35.2416	35.3992	42.9622		2.82575	2.98273	2.35479		34.7689	38.1513	37.521		4.59341	1.10518	3.13972
Flg Tf	59.924	63.3451	68.3953		9.8827	9.20853	10.9052		52.8184	68.6831	62.0038		12.0966	9.2542	10.624
ZVAD+TNFa+TPCA1	33.4551	39.4395	34.2917		32.217	32.4679	33.5834		36.0931	36.4557	35.8143		35.8812	30.9565	39.3391
CuOOH 500	67.9727	68.0842	73.6615		69.7043	69.3675	63.8734		7.01613	5.86145	4.43548		4.46774	8.4785	7.20968

## Sheet: Figure 2C
	pp34 exoU+				pp34 exoU+Fe1				pp34 MAFP
IL1alpha	126.65	122.386	146.142		6.19289	8.37563	8.93401		23.6853	35.5838	28.1827
HMGB1	64.5178	63.7056	76.6497		2.43655	1.42132	2.48731		11.4213	13.401	20.7614
TNFalpha	105.076	103.858	107.513		128.325	157.056	160.254		122.952	122.387	131.257

## Sheet: Figure 2D
	WT				12/15				5 lox
ExoU+	26.8834	24.5194	24.6789		23.9059	21.4519	22.9556		27.5981	27.1078	21.1549
ExoU+ COX1	24.5106	24.9606	24.0607		22.2494	23.045	21.636		28.7401	25.2755	21.5354
ExoU+ COX2	23.487	23.2621	23.712		19.0101	21.4353	27.8853		22.0472	21.7322	24.9657
ExoU+ PPOH	22.1739	24.7826	23.2609		22.1372	23.3622	21.4623		20.9045	23.3829	22.6394
ExoU+Ferrostatin	5.749	7.36293	11.2046		8.6911	8.53282	10.3745		4.8612	10.7616	8.0656
ExoU+Resveratrol	0.5228	2.52792	3.25574		3.0456	3.67513	2.04568		0.9949	1.8781	2.3733
ExoU+ tocopherol	9.7258	9.11675	10.9836		12.5786	10.2233	9.69543		10.472	8.9137	7.716
ExoU+ liproxstatin	3.2719	10.8855	11.5215		12.0683	10.8696	10.8696		5.6086	6.6956	8.3913
ExoU+ MAFP	0	0.5873	0.3492		0	0.84196	0.19432		1.2366	0.458	2.748

## Sheet: Figure 2E
time minutes	WT				WT U+				WT dU				Fe1				Fe1 + U+				Fe1+dU
0	1502	1569			1568	1556			1600	1536			1611	1577			1558	1621			1500	1679
15	1742	1597			1829	1625			1498	1526			1581	1525			1524	1524			1677	1634
30	1633	1590			1978	1822			1545	1524			1559	1555			1511	1577			1683	1627
45	1674	1588			2056	2055			1515	1576			1545	1559			1587	1646			1676	1642
60	1718	1603			2631	2513			1525	1508			1569	1568			1658	1672			1656	1616
75	1768	1614			3092	3018			1557	1524			1543	1557			1801	1863			1656	1686
90	1765	1593			3505	3507			1567	1543			1524	1606			1809	1836			1679	1667
105	1700	1627			3943	3990			1603	1510			1579	1569			1885	1883			1683	1633
120	1708	1651			4342	4382			1526	1531			1543	1549			2067	2003			1683	1647
135	1663	1604			4738	4753			1556	1550			1571	1574			2219	2272			1711	1668
150	1704	1607			4803	4869			1566	1514			1553	1572			2640	2644			1686	1624
165	1667	1634			4915	5082			1560	1540			1558	1560			2811	2831			1696	1649
180	1668	1638			5105	5259			1606	1568			1572	1534			3026	3061			1697	1628
195	1688	1648			5738	5637			1643	1618			1548	1557			3297	3247			1736	1620
210	1681	1671			6076	5739			1678	1636			1562	1580			3558	3438			1749	1672
225	1721	1642			6013	6082			1717	1728			1585	1570			3730	3739			1722	1659
240	1698	1652			6187	6118			1836	1797			1581	1604			4005	3696			1780	1742

## Sheet: Figure 2F
CFUs neutrophils
	Mock				Ferrostatin
u+	550000	690000	750000		100000	100000	50000
u-	63000	72000	100000		10000	50000	90000
CFUs macroph
	Mock				Ferrostatine
u+	1630000	3000000	1700000		660000	440000	500000
u-	620000	660000	100000		590000	550000	850000

## Sheet: Figures S2A and B
	Nothing				FE1						exoU				exoU+ferro
pp34 exoU+	50.5865	52.346	43.1818		17.6886	14.1026	15.4212			A549	67.6832	55.7725	58.0175		13.7026	10.2041	5.15873
pp34 exoU-	2.56522	2.46377	1.05962		2.34432	2.05128	3.60565			HBE	31.1953	45.1895	36.2698		9.36508	8.1746	12.3732
PA14 exoU+	21.085	24.3108	21.875		10.1722	10.8791	11.817			HELA	37.7778	35.5556	39.2593		16.5868	10.1916	15.3892
PA14 exoU-	3.05797	5.50725	3.75881		3.61172	3.7326	4.10498			U937	26.9444	21.1111	21.8056		10.7778	8.86111	10.6201
PA103 exoU+	18.8188	15.6116	21.2122		5.31868	4.14652	5.00942			meosino	36.7665	32.7545	36.1677		10.6579	14.9737	13.3158
CHA exoU+	37.6176	36.4164	38.2182		6.4652	8.14652	11.144			mNeutrophils	48.3233	52.9222	61.3533		7.10526	3.1579	6.8421
CHA	0.800801	1.6016	3.4034		0	4.06729	1.54777			hNeutrophils	34.7995	42.8965	40.5085		5.14815	7.40741	8.48536
PAO1	1.8018	3.003	4.60761		2.78388	5.87912	3.02826			hMDMs	31.9444	36.8056	40.9722		10.4444	9.7037	7.40741

[truncated: 20 more sheets: Figure S2C, Figure S2E, Figure S2F, Figures 3A, C, Figure 3B, Figure 3D, Figure 3F, Figure 3G, Figure 3H, Figure 3I, Figure 3J, Figures S3A,B,F, H, Figure S3C, Figure S3D, Figures S3I, J, Figure 4A, B, C, Figure 4D, Figure 4E, Figure 4F, Figure 4G]
